# Supplementary material for: Acquired Hemophilia—A Case Series and Review
Source: J Clin Med. 2025 Feb 26;14(5):1597. doi: 10.3390/jcm14051597 (PMC11901076; doi:10.3390/jcm14051597)
Supplement: Supplementary file 1 [file jcm-14-01597-s001.zip]

Archive with 1 entries (1 files):
- jcm-3466671-supplementary.pdf
